# Supplementary material for: Context-dependent miR-204 and miR-211 affect the biological properties of amelanotic and melanotic melanoma cells
Source: Oncotarget. 2017 Mar 6;8(15):25395–417. doi: 10.18632/oncotarget.15915 (PMC5421939; doi:10.18632/oncotarget.15915)
Supplement: Supplementary file 2 [file oncotarget-08-25395-s002.xlsx]

## Sheet: Sup Table 3
Supplementary Table S3. miRNAs differentially expressed in A375 vemurafenib vs A375 DMSO.
miRNA mature ID	A375DMSO RPM	log2 FC (A375vem vs A375DMSO)	pval	padj
hsa-miR-129-1-3p	0.0823721	7.79347	2.64674e-38	6.7492e-37
hsa-miR-4532	0.0325223	7.39215	8.79387e-13	8.23752e-12
hsa-miR-2114-5p	0.0325223	5.6259	0.0001244	0.000559797
hsa-miR-7704	4.77385	5.21533	4.43775e-170	4.07385e-167
hsa-miR-514b-3p	0.114894	4.88378	2.06603e-09	1.50525e-08
hsa-miR-129-5p	3.78885	4.62256	4.84788e-100	7.41726e-98
hsa-miR-874-3p	11.8064	3.43975	4.49444e-89	3.75081e-87
hsa-miR-513b-5p	0.899695	3.29359	7.88372e-15	8.22415e-14
hsa-miR-4485	4.36466	3.24263	7.31686e-39	1.91911e-37
hsa-miR-1269a	20.7079	3.20205	2.37192e-100	4.35484e-98
hsa-miR-653-5p	0.579537	3.10443	1.49888e-06	8.04661e-06
hsa-miR-4792	18.5492	3.03248	7.44333e-74	4.0194e-72
hsa-miR-34b-5p	0.257246	3.02998	0.00177989	0.00672403
hsa-miR-514a-5p	1.41925	3.01184	1.08845e-15	1.20385e-14
hsa-miR-204-5p	985.982	3.00927	6.86426e-158	3.1507e-155
hsa-miR-508-3p	16.2812	2.96122	3.92153e-86	2.99997e-84
hsa-miR-6087	0.831718	2.92689	8.4879e-07	4.6658e-06
hsa-miR-211-5p	0.322291	2.91307	0.00173319	0.00657468
hsa-miR-34c-5p	3.13254	2.90515	9.41957e-24	1.49089e-22
hsa-miR-375	0.799196	2.89215	4.01118e-08	2.63019e-07
hsa-miR-513c-5p	1.79646	2.88873	1.727e-17	2.20192e-16
hsa-miR-514a-3p	14.6841	2.87432	1.65392e-74	9.48935e-73
hsa-miR-874-5p	1.30436	2.86693	1.37239e-10	1.08608e-09
hsa-miR-489-3p	0.404663	2.83394	0.000791268	0.003272
hsa-miR-7641	1.01672	2.74051	5.86401e-07	3.36448e-06
hsa-miR-891a-5p	1.21186	2.65102	5.44143e-08	3.53161e-07
hsa-miR-509-5p	4.41397	2.64149	2.46049e-28	4.51746e-27
hsa-miR-509-3p	46.7674	2.60237	5.44506e-93	5.55396e-91
hsa-miR-508-5p	2.19686	2.5929	1.59454e-16	1.95172e-15
hsa-miR-4421	0.642449	2.55326	0.000116374	0.000528867
hsa-miR-190a-3p	0.382271	2.53438	0.00143626	0.00559753
hsa-miR-510-5p	0.484902	2.50435	0.000214209	0.000936398
hsa-miR-506-5p	0.284704	2.50364	0.00878747	0.0279131
hsa-miR-125b-2-3p	132.763	2.5033	1.21287e-97	1.39176e-95
hsa-miR-506-3p	2.67376	2.48518	6.95097e-15	7.33447e-14
hsa-miR-490-3p	0.419858	2.30817	0.0109416	0.0339336
hsa-miR-542-3p	12.0876	2.26402	1.9242e-32	4.01457e-31
hsa-miR-424-5p	61.5674	2.25058	3.54728e-68	1.80911e-66
hsa-let-7c-5p	155.245	2.22252	4.78122e-79	3.13512e-77
hsa-miR-181a-2-3p	232.799	2.21614	1.58497e-85	1.11923e-83
hsa-miR-328-3p	19.9578	2.19885	1.8129e-40	5.20076e-39
hsa-miR-542-5p	1.94894	2.19092	1.33209e-07	8.37575e-07
hsa-miR-214-3p	0.89463	2.15834	0.00162158	0.00622848
hsa-miR-450b-5p	51.6961	2.14681	5.53278e-57	2.30868e-55
hsa-miR-513a-5p	0.752278	2.06614	0.000231089	0.00100066
hsa-miR-6500-3p	0.737084	2.06108	0.00368107	0.0128978
hsa-miR-190a-5p	40.1648	2.02314	6.44053e-45	2.274e-43
hsa-miR-499a-5p	0.877303	2.01542	0.00113832	0.00454337
hsa-miR-450a-5p	24.9822	1.99135	2.10105e-35	4.94556e-34
hsa-miR-204-3p	1.52908	1.88927	0.000168377	0.000739572
hsa-miR-152-5p	18.4314	1.85679	3.76824e-29	7.20675e-28
hsa-miR-3613-3p	0.989265	1.7556	0.0087299	0.0278265
hsa-miR-99a-3p	3.01045	1.72994	2.93505e-05	0.000141067
hsa-miR-199a-5p	5.17052	1.71377	1.00234e-07	6.34582e-07
hsa-miR-138-1-3p	11.9096	1.57235	1.92862e-12	1.7189e-11
hsa-miR-592	71.3302	1.54338	5.37168e-34	1.1741e-32
hsa-miR-503-5p	8.09726	1.54059	2.13207e-10	1.67285e-09
hsa-miR-143-3p	115.344	1.49408	3.94445e-34	8.83171e-33
hsa-miR-9-5p	857.456	1.49198	1.03631e-44	3.29894e-43
hsa-miR-99a-5p	131.208	1.46332	1.2425e-32	2.65258e-31
hsa-miR-127-3p	1.77407	1.4481	0.0111919	0.0344771
hsa-miR-191-5p	35812.8	1.40886	2.60896e-41	7.72587e-40
hsa-miR-3613-5p	6.70253	1.4063	5.91624e-07	3.37336e-06
hsa-miR-181a-3p	940.215	1.35278	4.15638e-37	1.03123e-35
hsa-miR-152-3p	107.185	1.32134	3.75651e-27	6.63168e-26
hsa-miR-338-3p	13.8262	1.31083	3.06674e-12	2.70698e-11
hsa-miR-664a-5p	2.03931	1.3034	0.00473649	0.0161639
hsa-miR-10b-5p	13822.8	1.29046	5.39119e-36	1.3024e-34
hsa-miR-34a-5p	352.226	1.22013	2.82797e-29	5.52356e-28
hsa-miR-338-5p	4.91247	1.20645	8.83691e-05	0.000411791
hsa-miR-769-5p	516.125	1.20368	1.57429e-29	3.14174e-28
hsa-miR-21-5p	36073.2	1.19044	8.1912e-31	1.671e-29
hsa-miR-181c-3p	65.605	1.18054	1.32412e-18	1.78756e-17
hsa-miR-3687	2.46423	1.17428	0.00372743	0.0130106
hsa-miR-551b-3p	12.4273	1.08484	4.19397e-07	2.43675e-06
hsa-miR-664a-3p	11.9626	1.08115	7.45123e-07	4.17087e-06
hsa-miR-424-3p	86.8199	1.07829	2.87034e-17	3.60955e-16
hsa-miR-181a-5p	18566.2	1.07725	4.89236e-26	8.31701e-25
hsa-miR-210-3p	36.08	1.06745	1.31587e-11	1.13959e-10
hsa-miR-140-5p	455.45	1.06175	1.82905e-22	2.75257e-21
hsa-miR-425-3p	123.374	1.05905	1.35273e-18	1.79972e-17
hsa-miR-429	3.89361	1.04253	0.00362771	0.0128086
hsa-miR-195-5p	13.642	1.00784	6.42016e-06	3.25619e-05
hsa-miR-138-5p	568.214	1.00452	5.65928e-21	8.11752e-20
hsa-miR-652-5p	10.3885	-1.0057	0.00143902	0.00559753
hsa-miR-320d	7.75097	-1.01266	0.00672927	0.0222302
hsa-miR-301a-5p	11.5009	-1.06451	0.000567281	0.00239983
hsa-miR-20a-3p	22.4356	-1.0836	1.62224e-06	8.65825e-06
hsa-miR-30d-3p	479.101	-1.09274	2.86627e-23	4.38539e-22
hsa-miR-7-1-3p	47.324	-1.1086	2.34659e-10	1.82557e-09
hsa-miR-1260b	143.307	-1.11915	7.54231e-18	9.75189e-17
hsa-miR-3605-5p	33.3362	-1.12427	2.44543e-08	1.65067e-07
hsa-miR-320c	17.8332	-1.17628	3.06984e-06	1.59215e-05
hsa-miR-3180-3p	285.163	-1.18074	6.81548e-25	1.11725e-23
hsa-miR-410-3p	20.3726	-1.18378	4.06506e-07	2.39213e-06
hsa-miR-636	6.37864	-1.18879	0.00263573	0.00963984
hsa-miR-654-3p	9.54957	-1.18922	0.000125009	0.000559797
hsa-miR-4521	28.5855	-1.20553	1.05808e-08	7.41466e-08
hsa-miR-3677-3p	22.4319	-1.21258	3.89455e-07	2.30658e-06
hsa-miR-3180	194.068	-1.21767	1.00439e-23	1.56277e-22
hsa-miR-708-3p	15.9386	-1.22072	0.000110748	0.000505805
hsa-miR-27b-5p	363.082	-1.23884	7.03011e-28	1.26542e-26
hsa-miR-449b-5p	6.22989	-1.27021	0.00198183	0.00739562
hsa-miR-6840-5p	4.95725	-1.27107	0.00682542	0.022298
hsa-miR-195-3p	6.78277	-1.27602	0.00179871	0.00676728
hsa-miR-584-3p	7.2914	-1.28879	0.000920091	0.00375397
hsa-miR-128-1-5p	58.9232	-1.32869	1.71584e-16	2.07255e-15
hsa-miR-584-5p	1840.61	-1.34242	4.12132e-39	1.11276e-37
hsa-miR-3605-3p	41.4188	-1.3496	7.35548e-13	6.96117e-12
hsa-miR-27a-5p	234.701	-1.35936	4.07787e-29	7.63977e-28
hsa-miR-625-3p	25.4175	-1.36484	1.2808e-10	1.03996e-09
hsa-miR-18a-3p	101.458	-1.39242	1.00173e-21	1.4832e-20
hsa-let-7a-2-3p	51.204	-1.41962	3.77038e-16	4.38128e-15
hsa-miR-1910-5p	4.28815	-1.44962	0.00709836	0.0230258
hsa-miR-139-5p	23.4321	-1.48902	8.53453e-09	6.02669e-08
hsa-miR-326	11.5428	-1.62316	1.22223e-06	6.60007e-06
hsa-miR-19a-5p	64.8807	-1.69831	8.40391e-24	1.35347e-22
hsa-miR-155-5p	3.0611	-1.7161	0.00942592	0.0295324
hsa-miR-4745-5p	10.0433	-1.80428	6.37002e-07	3.60968e-06
hsa-miR-3614-5p	3.28795	-1.85735	0.00216404	0.00801045
hsa-miR-125b-1-3p	2182.08	-1.92159	1.17063e-75	7.16425e-74
hsa-miR-25-5p	115.13	-1.92323	2.00088e-39	5.56607e-38
hsa-miR-7975	6.59697	-1.92499	2.64826e-06	1.38131e-05
hsa-miR-222-5p	223.031	-1.9988	9.76039e-56	3.89567e-54
hsa-miR-365b-5p	8.10499	-2.00598	1.35269e-07	8.44741e-07
hsa-miR-19b-1-5p	9.452	-2.03269	7.92956e-08	5.0551e-07
hsa-miR-409-3p	15.8112	-2.05251	1.2647e-13	1.28999e-12
hsa-miR-335-3p	116.856	-2.05657	1.46579e-41	4.48531e-40
hsa-miR-146a-3p	5.6938	-2.08763	3.62799e-05	0.000173463
hsa-miR-760	21.654	-2.13871	4.74888e-15	5.18985e-14
hsa-miR-7-5p	192.726	-2.17777	3.68111e-60	1.77856e-58
hsa-miR-1908-3p	16.1343	-2.1983	5.53573e-13	5.29355e-12
hsa-miR-4454	96.7933	-2.25347	2.85082e-49	1.04682e-47
hsa-miR-100-3p	2551.21	-2.30786	6.55247e-106	1.50379e-103
hsa-miR-6886-5p	1.94894	-2.35375	0.00692067	0.022529
hsa-miR-500b-3p	2.98219	-2.54518	0.000714988	0.00296995
hsa-miR-33b-3p	73.3826	-2.66516	9.26531e-52	3.54398e-50
hsa-miR-26a-1-3p	4.24629	-2.93523	2.56487e-06	1.34546e-05
hsa-miR-3662	1.22412	-3.20742	0.013124	0.0393721
hsa-miR-7974	341.422	-3.2212	3.29251e-133	1.00751e-130
hsa-miR-549a	4.57072	-3.39066	6.5141e-09	4.63562e-08
hsa-miR-92a-1-5p	102.248	-3.45778	1.91531e-92	1.75826e-90
hsa-miR-128-2-5p	8.07087	-3.54236	2.30028e-16	2.70725e-15
hsa-miR-1272	3.36179	-3.615	2.80352e-05	0.00013554
hsa-miR-1185-1-3p	0.807193	-4.19952	0.0122678	0.037665
hsa-miR-487a-3p	0.906893	-4.36082	0.0062692	0.0208519
hsa-miR-6768-5p	0.982067	-4.48102	0.00678953	0.02226
hsa-miR-573	8.25027	-4.50195	2.17838e-16	2.59708e-15
