# Supplementary material for: Context-dependent miR-204 and miR-211 affect the biological properties of amelanotic and melanotic melanoma cells
Source: Oncotarget. 2017 Mar 6;8(15):25395–417. doi: 10.18632/oncotarget.15915 (PMC5421939; doi:10.18632/oncotarget.15915)
Supplement: Supplementary file 3 [file oncotarget-08-25395-s003.xlsx]

## Sheet: Sup Table 4
Supplementary Table S4. miRNAs differentially expressed in A375 vemurafenib vs C2 vemurafenib.
miRNA mature ID	C2vem RPM	log2 FC (A375vem vs C2vem)	pval	padj
hsa-miR-4532	0.0379694	7.2488	7.71507e-12	1.36201e-10
hsa-miR-129-1-3p	0.387936	5.56365	4.39504e-27	2.01732e-25
hsa-miR-517a-3p	0.0305375	5.07743	0.00160291	0.0082667
hsa-miR-7704	6.30588	4.83419	2.84856e-89	2.61498e-86
hsa-miR-129-5p	3.75964	4.66167	2.04099e-66	4.68406e-64
hsa-miR-887-3p	2.71717	4.2965	2.1453e-56	3.28232e-54
hsa-miR-887-5p	0.28146	3.75168	1.31433e-08	1.69938e-07
hsa-miR-214-3p	0.311997	3.7051	2.4152e-06	2.15257e-05
hsa-miR-516b-5p	0.52576	3.47851	5.43855e-11	9.07743e-10
hsa-miR-4792	13.9927	3.45646	1.2271e-54	1.4081e-52
hsa-miR-199a-5p	2.17655	2.98864	2.51601e-15	5.6334e-14
hsa-miR-363-3p	11.9184	2.88097	1.7015e-39	1.20152e-37
hsa-miR-519c-3p	0.297133	2.80537	0.000616534	0.00355961
hsa-miR-4485	6.00793	2.79454	9.54262e-24	3.50405e-22
hsa-miR-7641	1.0045	2.77653	7.88806e-07	8.04582e-06
hsa-miR-6087	0.989634	2.68583	6.60607e-06	5.41462e-05
hsa-miR-99a-5p	58.0695	2.65592	1.41266e-52	1.44091e-50
hsa-let-7c-5p	122.047	2.58644	3.34831e-56	4.39107e-54
hsa-miR-409-5p	0.259164	2.58399	0.00159134	0.00825339
hsa-miR-99a-3p	1.70524	2.5655	1.34064e-08	1.70931e-07
hsa-miR-127-3p	0.950855	2.3772	7.60379e-05	0.000524833
hsa-miR-874-3p	24.981	2.37591	2.13601e-31	1.15344e-29
hsa-miR-125b-2-3p	158.016	2.27141	2.11099e-46	1.93789e-44
hsa-miR-211-5p	0.517518	2.24984	0.0117891	0.0466482
hsa-miR-653-5p	1.16381	2.122	0.000472595	0.00279898
hsa-miR-512-3p	1.40068	2.11175	3.03167e-06	2.59567e-05
hsa-miR-708-5p	1.50134	2.09041	2.85515e-06	2.47267e-05
hsa-miR-143-3p	79.641	2.05001	4.76789e-35	2.91795e-33
hsa-miR-20b-5p	5.45083	2.03281	1.01613e-11	1.76002e-10
hsa-miR-891a-5p	1.91981	1.99663	5.58576e-05	0.000394441
hsa-miR-1271-5p	1.70024	1.97332	1.20984e-05	9.49262e-05
hsa-miR-874-5p	2.62556	1.88173	1.86262e-05	0.000139015
hsa-miR-515-5p	0.792356	1.87648	0.00223816	0.0110464
hsa-miR-190a-5p	45.8795	1.84719	2.36466e-24	9.04482e-23
hsa-miR-138-1-3p	10.4468	1.77452	4.60045e-12	8.28081e-11
hsa-miR-99b-5p	5652.08	1.73874	1.40708e-35	9.22644e-34
hsa-miR-4421	1.16543	1.71581	0.010064	0.0406994
hsa-miR-516a-5p	2.95566	1.70316	5.07815e-06	4.23795e-05
hsa-miR-3129-3p	1.58309	1.67479	0.00154216	0.00804376
hsa-miR-1269a	61.2614	1.65581	9.49068e-21	2.90415e-19
hsa-miR-499a-5p	1.17205	1.62711	0.00922574	0.037809
hsa-miR-204-5p	2687.83	1.5762	8.84297e-30	4.50991e-28
hsa-miR-3613-5p	6.20021	1.53412	1.3966e-06	1.32173e-05
hsa-miR-450b-5p	81.4827	1.51159	1.52821e-19	4.52547e-18
hsa-miR-181a-2-3p	393.472	1.47935	3.2245e-25	1.3455e-23
hsa-miR-204-3p	2.06507	1.46028	0.00496266	0.022223
hsa-miR-212-5p	3.48804	1.45518	0.000109141	0.000726024
hsa-miR-450a-5p	40.3902	1.31864	4.19837e-12	7.86552e-11
hsa-miR-766-3p	5.18585	1.30529	0.00010437	0.000699358
hsa-miR-542-5p	3.82071	1.24148	0.00256202	0.0121862
hsa-miR-328-3p	39.2723	1.23778	1.83476e-10	2.76116e-09
hsa-miR-542-3p	25.4946	1.21351	1.41285e-08	1.77671e-07
hsa-miR-501-3p	132.255	1.16217	3.98977e-15	8.7205e-14
hsa-miR-9-5p	1109.52	1.14176	1.78747e-17	4.31816e-16
hsa-miR-210-5p	4.52551	1.13347	0.00301432	0.0141181
hsa-miR-210-3p	35.7763	1.10264	7.10843e-09	9.45731e-08
hsa-miR-708-3p	3.23631	1.09771	0.00175897	0.00898869
hsa-miR-615-3p	109.179	1.09655	1.19727e-12	2.33849e-11
hsa-miR-7976	3.51858	1.0775	0.00479555	0.0216863
hsa-miR-424-5p	141.308	1.07423	4.38373e-12	8.04853e-11
hsa-miR-550a-5p	18.0891	-1.00004	0.000191844	0.00120625
hsa-miR-4745-5p	5.94686	-1.02965	0.00733486	0.0308872
hsa-miR-188-5p	43.9139	-1.04127	5.49568e-07	5.73299e-06
hsa-miR-625-3p	20.9413	-1.07193	2.79783e-06	2.4461e-05
hsa-let-7f-1-3p	25.3285	-1.07592	1.4433e-05	0.0001095
hsa-miR-760	10.8834	-1.12983	0.000113421	0.000749066
hsa-miR-224-5p	6.19697	-1.14227	0.00589862	0.0253034
hsa-miR-654-3p	9.50436	-1.1588	0.000567406	0.0033177
hsa-miR-584-5p	1657.43	-1.17054	2.13315e-24	8.51404e-23
hsa-miR-486-5p	187.545	-1.18706	2.6921e-16	6.17836e-15
hsa-miR-4461	7.17836	-1.20807	0.00228785	0.0112313
hsa-miR-551b-5p	13.7856	-1.21445	0.000251295	0.00153792
hsa-miR-30d-3p	532.156	-1.22424	4.21816e-23	1.48934e-21
hsa-miR-1260b	156.986	-1.22788	6.6151e-18	1.73505e-16
hsa-miR-1268b	202.286	-1.24427	1.35344e-18	3.76504e-17
hsa-miR-25-5p	73.144	-1.25575	1.85423e-14	3.95858e-13
hsa-miR-1268a	183.163	-1.2595	2.10864e-18	5.69333e-17
hsa-miR-3180	212.972	-1.3387	6.13713e-23	2.08662e-21
hsa-miR-7975	4.42065	-1.34244	0.00129786	0.00700845
hsa-miR-125b-1-3p	1520.69	-1.38284	1.53983e-33	8.83477e-32
hsa-miR-548b-5p	4.73279	-1.40919	0.00752887	0.0315594
hsa-miR-3180-3p	345.076	-1.44187	1.44815e-29	6.99686e-28
hsa-miR-19b-1-5p	6.79705	-1.53701	0.000124281	0.000809151
hsa-miR-3614-5p	2.72541	-1.57005	0.0122216	0.0480647
hsa-miR-4454	62.9939	-1.62326	2.94752e-22	9.33042e-21
hsa-miR-409-3p	12.2099	-1.66027	2.64955e-08	3.15881e-07
hsa-miR-1908-3p	11.373	-1.67378	2.41782e-07	2.63396e-06
hsa-miR-27b-5p	504.001	-1.69065	6.14364e-42	4.69988e-40
hsa-miR-146a-3p	4.4793	-1.72392	0.000647937	0.00367164
hsa-miR-128-1-5p	79.2858	-1.73348	1.57804e-22	5.1737e-21
hsa-miR-365b-5p	6.76637	-1.74075	9.41695e-06	7.51718e-05
hsa-miR-7974	142.739	-1.94316	1.24937e-42	1.04265e-40
hsa-miR-100-3p	2124.06	-2.01947	6.14768e-70	2.82179e-67
hsa-miR-33b-3p	47.8401	-2.02763	1.05911e-25	4.62984e-24
hsa-miR-548ba	4.74346	-2.28862	0.00062701	0.00357512
hsa-miR-26a-1-3p	2.87891	-2.35578	0.000206508	0.00128962
hsa-miR-3681-5p	8.03179	-2.50945	2.20462e-07	2.4681e-06
hsa-miR-1272	1.62768	-2.53044	0.00546804	0.0239031
hsa-miR-92a-1-5p	77.0765	-3.03345	2.72959e-62	5.01153e-60
hsa-miR-549a	4.43146	-3.32631	1.97584e-08	2.45111e-07
hsa-miR-573	4.76333	-3.68525	2.32211e-10	3.43823e-09
hsa-miR-128-2-5p	10.6803	-3.94325	4.68382e-19	1.34367e-17
