# Supplementary material for: Context-dependent miR-204 and miR-211 affect the biological properties of amelanotic and melanotic melanoma cells
Source: Oncotarget. 2017 Mar 6;8(15):25395–417. doi: 10.18632/oncotarget.15915 (PMC5421939; doi:10.18632/oncotarget.15915)
Supplement: Supplementary file 4 [file oncotarget-08-25395-s004.xlsx]

## Sheet: Sup Table 5
Supplementary Table S5. miRNAs not differentially expressed in C2 vemurafenib vs C2 DMSO and expressed at 100 reads in at least 1 out of the 4 conditions.
miRNA mature ID	C2DMSO RPM	log2 FC (C2vem vs C2DMSO)
hsa-let-7c-5p	71.4921	-0.828178
hsa-miR-100-3p	2928.66	0.41682
hsa-miR-125b-1-3p	2264.96	0.517803
hsa-miR-125b-2-3p	104.444	-0.654765
hsa-miR-1260b	140.006	-0.225453
hsa-miR-1269a	25.78	-1.30692
hsa-miR-128-1-5p	59.6521	-0.468033
hsa-miR-128-2-5p	12.3501	0.148094
hsa-miR-129-1-3p	0.375479	-0.0729241
hsa-miR-129-5p	2.86509	-0.447893
hsa-miR-138-1-3p	10.8094	-0.00920203
hsa-miR-143-3p	54.7795	-0.597382
hsa-miR-181a-2-3p	226.347	-0.856124
hsa-miR-1908-3p	11.9827	0.0152259
hsa-miR-190a-5p	36.5483	-0.38792
hsa-miR-199a-5p	1.57066	-0.505725
hsa-miR-19b-1-5p	7.07115	0.011048
hsa-miR-204-5p	1837.09	-0.609494
hsa-miR-210-3p	31.2107	-0.248243
hsa-miR-25-5p	99.7672	0.384491
hsa-miR-27b-5p	438.347	-0.263823
hsa-miR-30d-3p	581.93	0.0773102
hsa-miR-3180-3p	364.299	0.0120189
hsa-miR-3180	237.24	0.0885184
hsa-miR-328-3p	26.2672	-0.63918
hsa-miR-33b-3p	68.6859	0.464642
hsa-miR-3613-5p	6.92537	0.0960655
hsa-miR-365b-5p	10.1425	0.51938
hsa-miR-409-3p	25.1348	0.984724
hsa-miR-424-5p	71.7869	-1.02996
hsa-miR-4454	130.641	0.985061
hsa-miR-4485	7.75696	0.327844
hsa-miR-450a-5p	26.9671	-0.633914
hsa-miR-450b-5p	48.2502	-0.810567
hsa-miR-4745-5p	9.58891	0.629211
hsa-miR-4792	12.4704	-0.226599
hsa-miR-542-3p	14.3143	-0.889478
hsa-miR-542-5p	2.48727	-0.677695
hsa-miR-573	7.11158	0.520956
hsa-miR-584-5p	1951.01	0.180878
hsa-miR-625-3p	46.1987	1.0732
hsa-miR-654-3p	14.4518	0.548773
hsa-miR-760	17.8805	0.657727
hsa-miR-7704	4.25243	-0.624017
hsa-miR-7974	190.803	0.358707
hsa-miR-7975	11.0244	1.24835
hsa-miR-874-3p	16.2793	-0.67046
hsa-miR-874-5p	1.89617	-0.519058
hsa-miR-891a-5p	1.72403	-0.20258
hsa-miR-9-5p	687.016	-0.747013
hsa-miR-92a-1-5p	97.9545	0.286753
hsa-miR-99a-3p	1.39023	-0.357193
hsa-miR-99a-5p	64.7787	0.108465
