# Supplementary material for: Context-dependent miR-204 and miR-211 affect the biological properties of amelanotic and melanotic melanoma cells
Source: Oncotarget. 2017 Mar 6;8(15):25395–417. doi: 10.18632/oncotarget.15915 (PMC5421939; doi:10.18632/oncotarget.15915)
Supplement: Supplementary file 5 [file oncotarget-08-25395-s005.xlsx]

## Sheet: si-204
Supplementary Table S8. mRNAs differentially expressed upon 204-mimic transfection.
ID	EntrezID	Symbol	logFC	AveExpr	t	P.Value	adj.P.Val	B
AK095472*			-1.13089	9.22313	-12.8908	6.00643e-08	0.00132808	7.87279
NM_052849*	90416	C15orf57	1.05053	9.79651	11.1593	2.61763e-07	0.00289392	6.79796
NM_198045*	84287	ZDHHC16	1.15421	11.7083	10.401	5.30975e-07	0.00391347	6.24985
AL137257*			-1.19602	11.7806	-9.85994	9.03414e-07	0.0047052	5.82549
NM_003290*	7171	TPM4	1.32122	9.15455	9.52028	1.27679e-06	0.0047052	5.5438
NM_024843*	79901	CYBRD1	-0.93387	8.66088	-9.52148	1.27521e-06	0.0047052	5.54482
NM_197964*	154791	C7orf55	1.27695	10.8893	9.2244	1.73996e-06	0.00549603	5.28826
NM_003378*	7425	VGF	1.27343	11.1814	9.00022	2.21145e-06	0.00611217	5.0881
NM_003916*	8905	AP1S2	-1.39497	12.735	-8.49372	3.86913e-06	0.0088082	4.61402
NM_006811*	10955	SERINC3	-0.917164	8.84695	-8.11555	5.97427e-06	0.0088082	4.23931
NM_014445*	27230	SERP1	-1.29414	10.5052	-8.28965	4.88231e-06	0.0088082	4.41409
NM_020243*	56993	TOMM22	0.789435	11.835	8.11539	5.97544e-06	0.0088082	4.23914
NM_182752*	127262	TPRG1L	-1.10874	10.5932	-8.43449	4.13753e-06	0.0088082	4.55653
NR_002739	26793	SNORD56	-1.15679	10.9843	-8.16125	5.66427e-06	0.0088082	4.28557
AK026966*			-1.00487	10.1988	-8.05194	6.43676e-06	0.00889519	4.17446
NR_004393	6086	RNY4	-1.4653	9.33074	-7.93727	7.37072e-06	0.00958671	4.0562
NM_006406*	10549	PRDX4	0.786133	12.6306	7.71338	9.64297e-06	0.0105188	3.8202
NM_024071*	79038	ZFYVE21	0.904643	10.1379	7.706	9.72963e-06	0.0105188	3.81231
NM_080821*	116151	C20orf108	0.96889	10.9503	7.6215	1.07846e-05	0.0105188	3.72137
NM_144578*	93487	C14orf32	-0.848904	10.2264	-7.60968	1.09418e-05	0.0105188	3.70856
NM_178523*	90317	ZNF616	0.824985	8.52559	7.78209	8.87438e-06	0.0105188	3.89336
NR_002443	595100	SNORD18C	-0.682819	8.11766	-7.65723	1.03243e-05	0.0105188	3.75994
NM_203504*	9908	G3BP2	1.20858	12.334	7.52263	1.21778e-05	0.0112193	3.61368
NM_007346*	11054	OGFR	0.992809	8.876	7.36815	1.47567e-05	0.0112513	3.44267
NM_015913*	51060	TXNDC12	0.685818	12.6763	7.40996	1.40053e-05	0.0112513	3.48929
NM_032181*	84141	TMEM166	0.878092	9.87555	7.45378	1.32616e-05	0.0112513	3.53789
NR_026703*	56664	VTRNA1-1	-1.88027	9.82505	-7.39049	1.43499e-05	0.0112513	3.46762
NM_004383*	1445	CSK	0.954954	11.6098	7.273	1.66333e-05	0.0114931	3.33564
NM_005669*	7905	REEP5	1.20568	10.2553	7.29698	1.61374e-05	0.0114931	3.36274
NM_018243*	55752	SEPT11	-0.717002	9.70324	-7.29548	1.6168e-05	0.0114931	3.36104
NM_001009993*	130074	FAM168B	-0.787163	9.23804	-7.22366	1.77061e-05	0.0118636	3.27962
NM_020353*	57088	PLSCR4	-0.909182	8.57602	-7.1889	1.85066e-05	0.0120352	3.23993
NM_033339*	840	CASP7	0.857581	8.65839	7.08488	2.11426e-05	0.0133567	3.12013
NM_018137*	55170	PRMT6	1.03145	11.4376	7.0367	2.24977e-05	0.013818	3.0641
NM_001039141	11078	TRIOBP	0.912019	9.33911	6.98807	2.39606e-05	0.0139419	3.00719
XM_937902*	648822	LOC648822	-0.8295	10.2375	-6.99503	2.37452e-05	0.0139419	3.01535
NM_001099270	403341	ZBTB34	-0.680621	9.2256	-6.90175	2.68152e-05	0.0145147	2.90529
NM_016131*	10890	RAB10	-0.930348	12.1579	-6.89334	2.71121e-05	0.0145147	2.89531
NR_023392*	286101	ZNF252	0.887245	9.64219	6.88054	2.75708e-05	0.0145147	2.88009
NM_004090	1845	DUSP3	0.766789	11.9805	6.83395	2.93129e-05	0.0150729	2.82447
NM_015088*	23112	TNRC6B	-0.665213	9.26022	-6.78519	3.12626e-05	0.0157102	2.76592
NM_199133*	134145	FAM173B	1.04642	9.59627	6.73372	3.3473e-05	0.0164471	2.70371
NM_001080791	90416	C15orf57	0.771635	8.3681	6.6677	3.65562e-05	0.0171978	2.62333
NM_024344	825	CAPN3	0.686329	12.2314	6.67052	3.64184e-05	0.0171978	2.62678
NM_005873	10287	RGS19	0.969682	9.84819	6.62552	3.86846e-05	0.0178199	2.57162
NM_000097*	1371	CPOX	-0.849197	11.6283	-6.58772	4.0705e-05	0.0180249	2.52504
NM_032758*	84844	PHF5A	0.716435	12.8259	6.57732	4.12805e-05	0.0180249	2.51219
NM_173470	93380	MMGT1	-1.10404	10.0645	-6.57206	4.15753e-05	0.0180249	2.50567
NM_031298*	83460	TMEM93	0.945705	12.0553	6.48162	4.70051e-05	0.0185692	2.39311
NM_032656*	57647	DHX37	0.691423	10.1544	6.46884	4.78313e-05	0.0185692	2.37711
NM_080867	122809	SOCS4	-0.716935	9.53898	-6.52984	4.40209e-05	0.0185692	2.4533
NM_138453	115827	RAB3C	0.908354	9.88415	6.46825	4.78696e-05	0.0185692	2.37637
NM_207195*	8751	ADAM15	0.863646	10.6949	6.48713	4.66534e-05	0.0185692	2.4
NR_002589	26798	SNORD51	-0.793401	9.51995	-6.49365	4.62408e-05	0.0185692	2.40816
NM_019084*	54619	CCNJ	-0.760476	8.59014	-6.41735	5.13226e-05	0.0195654	2.31234
NM_006651	10815	CPLX1	0.88356	7.99232	6.39115	5.32031e-05	0.0199385	2.27923
XM_001726827	100134361	LOC100134361	1.02358	10.2942	6.36692	5.50076e-05	0.0202712	2.24851
NM_016520	51759	C9orf78	0.808987	11.3101	6.3438	5.67904e-05	0.0205851	2.21911
NM_004805*	5433	POLR2D	0.788932	9.39796	6.29618	6.06616e-05	0.0212903	2.15828
NM_032327*	84287	ZDHHC16	0.943538	9.41789	6.30676	5.97772e-05	0.0212903	2.17184
NM_002252	3790	KCNS3	0.916168	10.1884	6.24605	6.50426e-05	0.0224712	2.09387
NM_032590*	84678	FBXL10	0.847356	11.5717	6.22273	6.71952e-05	0.0228577	2.06376
NM_001135032	84141	FAM176A	0.735881	8.63141	6.18045	7.1294e-05	0.0229311	2.00896
NM_001695*	528	ATP6V1C1	-0.788123	9.7691	-6.13773	7.57077e-05	0.0229311	1.9533
NM_014077*	26017	FAM32A	0.973112	11.0076	6.16887	7.24625e-05	0.0229311	1.9939
NM_014674*	9695	EDEM1	-0.929573	9.48231	-6.17896	7.14432e-05	0.0229311	2.00702
NM_020319*	57037	ANKMY2	-0.623814	10.6557	-6.14159	7.52972e-05	0.0229311	1.95834
NR_002964	677811	SNORA28	-0.701466	9.38458	-6.15753	7.36267e-05	0.0229311	1.97913
XM_001131805*	729505	LOC729505	-0.866323	10.0207	-6.14455	7.49844e-05	0.0229311	1.9622
NM_024331*	79183	TTPAL	0.620372	9.15183	6.12419	7.71677e-05	0.0230575	1.93559
XR_018838*	647081	LOC647081	-0.617388	9.44977	-6.06122	8.43602e-05	0.0245433	1.85287
NM_014282*	22927	HABP4	0.827579	8.84892	6.03137	8.80166e-05	0.0251394	1.81344
NM_182620	348235	SKA2	0.738614	11.1636	6.01713	8.98201e-05	0.0251394	1.79458
NM_024516	79447	C16orf53	0.852873	11.4959	5.99377	9.28658e-05	0.025667	1.76355
NM_001008495	169200	TMEM64	-0.795439	9.02934	-5.94096	0.000100163	0.0261986	1.69311
NM_001013672*	400566	C17orf97	0.633456	8.5489	5.93883	0.00010047	0.0261986	1.69026
NM_006573	10673	TNFSF13B	0.613133	8.61832	5.93375	0.000101206	0.0261986	1.68346
NM_015894	50861	STMN3	0.704895	11.4908	5.93746	0.000100668	0.0261986	1.68843
NM_173654	285203	C3orf64	-0.624838	9.14529	-5.94697	9.93031e-05	0.0261986	1.70115
NM_144600	123811	C16orf63	0.63457	10.8447	5.89572	0.000106902	0.0271691	1.6324
NM_000305*	5445	PON2	-0.742564	11.9685	-5.85289	0.000113728	0.0272307	1.57463
NM_001005209	130612	TMEM198	0.609797	8.03969	5.86886	0.00011113	0.0272307	1.5962
NM_002420	4308	TRPM1	-0.733366	9.09117	-5.85125	0.000113999	0.0272307	1.5724
NM_004741*	9221	NOLC1	0.736489	11.003	5.84418	0.000115173	0.0272307	1.56283
NM_020673*	57403	RAB22A	-0.813148	9.43848	-5.85885	0.000112751	0.0272307	1.58268
NM_024065	79031	PDCL3	0.764772	10.4355	5.84064	0.000115765	0.0272307	1.55804
XM_374898	399909	PCNXL3	0.98861	8.94004	5.81177	0.00012072	0.0278046	1.51888
NM_016622*	51318	MRPL35	-0.64466	10.739	-5.79613	0.0001235	0.0281516	1.49759
NM_003766*	8678	BECN1	0.69846	10.7912	5.77211	0.000127901	0.0285659	1.46483
NM_033631	7798	LUZP1	-0.917203	11.2448	-5.74786	0.000132514	0.0293003	1.43167
NM_017526	54741	LEPROT	0.714828	10.5728	5.71092	0.000139886	0.0306239	1.38096
NM_002555	5002	SLC22A18	0.618476	8.38731	5.69173	0.000143887	0.0308883	1.35452
NM_012405*	23463	ICMT	0.62657	10.393	5.68311	0.000145724	0.0309817	1.34263
NM_001008539*	6542	SLC7A2	0.656743	9.97371	5.67438	0.000147608	0.0310835	1.33058
NM_012248	22928	SEPHS2	-0.6308	11.4649	-5.61074	0.000162164	0.0333754	1.24232
NM_017572*	2872	MKNK2	0.733438	10.3113	5.60718	0.00016302	0.0333754	1.23737
NM_017946*	55033	FKBP14	0.645097	9.93943	5.60819	0.000162777	0.0333754	1.23877
NM_181782*	135112	NCOA7	-0.617138	9.94481	-5.58762	0.000167824	0.0340436	1.21009
NM_001014431*	207	AKT1	0.686645	11.087	5.56455	0.000173679	0.0349111	1.17785
NM_001416	1973	EIF4A1	0.603527	12.3652	5.5153	0.000186925	0.0356893	1.10871
NM_003458	8927	BSN	0.721844	8.16512	5.47827	0.000197587	0.0356893	1.05648
NM_003800	8732	RNGTT	-0.601782	10.3286	-5.5047	0.000189913	0.0356893	1.09378
NM_003901*	8879	SGPL1	-0.666676	8.62043	-5.51677	0.000186512	0.0356893	1.11079
NM_004724*	9183	ZW10	1.07239	11.418	5.50284	0.000190443	0.0356893	1.09116
NM_013370	29948	OKL38	-1.01332	11.3948	-5.49109	0.000193824	0.0356893	1.07459
NM_080725*	140809	SRXN1	-0.772604	10.4469	-5.48148	0.000196637	0.0356893	1.06102
NM_130468	113189	CHST14	0.647664	8.37813	5.49347	0.000193134	0.0356893	1.07795
NM_207113*	84255	SLC37A3	-0.746864	8.93471	-5.47546	0.000198423	0.0356893	1.0525
NR_000025	114599	SNORD15B	-0.922613	10.39	-5.51197	0.000187858	0.0356893	1.10403
NM_033089*	85364	ZCCHC3	0.975464	9.73646	5.46381	0.000201925	0.0357181	1.03602
NM_080667	112942	CCDC104	0.651079	9.92479	5.46502	0.000201558	0.0357181	1.03773
NM_024303	79149	ZSCAN5A	0.615179	9.1827	5.44314	0.000208304	0.0365541	1.00671
NM_144680	7566	ZNF18	0.69321	8.5302	5.42235	0.000214933	0.0372372	0.977171
XM_001720343	100130516	LOC100130516	-1.07545	12.9203	-5.42041	0.000215565	0.0372372	0.974402
NM_001127395	151194	FAM119A	0.748011	9.12624	5.4042	0.000220908	0.0376194	0.951308
NM_001980	2054	STX2	0.675001	9.95013	5.39402	0.000224333	0.0376194	0.936794
NM_015655*	26152	ZNF337	0.593746	9.79574	5.39525	0.000223917	0.0376194	0.938544
NM_145280	151194	FAM119A	0.726483	9.62102	5.38852	0.000226208	0.0376194	0.928936
NR_000028	116938	SNORD83B	-0.764123	10.8967	-5.38335	0.000227986	0.0376194	0.921548
NR_023371	100169760	RN5S9	-0.931011	11.3265	-5.38688	0.00022677	0.0376194	0.926598
NM_001004317*	389421	LIN28B	-0.864742	11.5115	-5.35694	0.000237299	0.0388661	0.88375
NR_002921	654321	SNORA75	-0.617363	8.8318	-5.3468	0.000240984	0.0391793	0.8692
NM_015527	26000	TBC1D10B	0.670367	8.72207	5.33602	0.000244965	0.0394317	0.853721
NM_138418	84331	FAM195A	0.978791	9.28608	5.32823	0.000247886	0.0394317	0.842522
NM_206833	404217	CTXN1	0.949241	10.2707	5.3226	0.00025002	0.039487	0.834424
NM_015969*	51373	MRPS17	-0.916805	11.4748	-5.3087	0.000255372	0.0400463	0.814406
NM_006908*	5879	RAC1	0.690211	13.1481	5.29853	0.000259367	0.0403864	0.799732
NM_001024847*	7048	TGFBR2	-0.660348	9.42388	-5.29324	0.000261468	0.0404288	0.792103
NM_182980	29948	OSGIN1	-0.630161	9.02612	-5.26352	0.000273629	0.0417256	0.749108
XM_939319	203069	R3HCC1	0.744122	10.2442	5.2649	0.00027305	0.0417256	0.751112
NM_014965	22906	TRAK1	0.660341	8.89757	5.2565	0.000276587	0.0418876	0.738933
NM_005158	27	ABL2	-0.683679	8.52752	-5.22948	0.000288293	0.0422705	0.699704
NM_152280	23208	SYT11	0.758667	11.6038	5.23356	0.000286494	0.0422705	0.705629
NM_182760*	285362	SUMF1	-0.592506	9.04705	-5.22386	0.000290792	0.0423006	0.691534
NM_020536	57325	CSRP2BP	0.706103	11.4365	5.21759	0.000293612	0.0424317	0.682397
NM_001001870	84981	C17orf91	-0.600301	8.55546	-5.19299	0.000304944	0.0434131	0.646529
NM_001093761	653147	LOC653147	0.798181	11.8552	5.19029	0.000306214	0.0434131	0.642593
NM_016093	51121	RPL26L1	1.02216	11.2337	5.16304	0.000319372	0.0439126	0.602728
NM_133474*	170960	ZNF721	0.769779	9.62288	5.16383	0.000318981	0.0439126	0.603886
NM_001001660	144363	LYRM5	0.592822	9.2437	5.15667	0.000322531	0.0440215	0.593396
NM_003815	8751	ADAM15	0.690232	8.87226	5.14225	0.000329813	0.0446044	0.572231
BC038245			0.988249	9.77174	5.13212	0.000335031	0.0448962	0.557344
NM_001003722*	2733	GLE1	0.803419	11.4802	5.12252	0.000340056	0.0452951	0.543225
NM_005331	3049	HBQ1	0.768024	8.15079	5.10121	0.000351497	0.0465386	0.511834
BX647520			-0.606409	8.92195	-5.08274	0.000361742	0.0467747	0.484569
XM_934554*	644799	LOC644799	-0.800722	10.9138	-5.08516	0.000360383	0.0467747	0.488141
NM_052963	116447	TOP1MT	0.631135	9.72307	5.06355	0.000372724	0.0474333	0.456176
NR_003078	692213	SNORD110	-0.635512	10.0765	-5.03591	0.000389168	0.0486153	0.415175
NM_015238	23286	WWC1	0.585584	8.53292	5.02216	0.000397629	0.0493931	0.394743
NM_004458*	2182	ACSL4	-0.799094	9.45091	-5.0142	0.000402618	0.0494571	0.382895
NM_031469	83699	SH3BGRL2	-0.594423	8.88668	-5.01608	0.000401437	0.0494571	0.385685
NM_004094*	1965	EIF2S1	-0.585045	10.2008	-5.00574	0.000407994	0.0498407	0.370289
