# Supplementary material for: Context-dependent miR-204 and miR-211 affect the biological properties of amelanotic and melanotic melanoma cells
Source: Oncotarget. 2017 Mar 6;8(15):25395–417. doi: 10.18632/oncotarget.15915 (PMC5421939; doi:10.18632/oncotarget.15915)
Supplement: Supplementary file 6 [file oncotarget-08-25395-s006.xlsx]

## Sheet: si-211
Supplementary Table S9. mRNAs differentially expressed upon 211-mimic transfection.
ID	EntrezID	Symbol	logFC	AveExpr	t	P.Value	adj.P.Val	B
NM_003916*	8905	AP1S2	-2.08855	12.735	-12.7168	6.90772e-08	0.000808945	8.05379
NM_018243*	55752	SEPT11	-1.15985	9.70324	-11.8014	1.48377e-07	0.000820193	7.46382
NM_178523*	90317	ZNF616	1.26197	8.52559	11.9041	1.35836e-07	0.000820193	7.53315
AK095472*			-0.989424	9.22313	-11.2782	2.35158e-07	0.00103991	7.09752
NM_052849*	90416	C15orf57	1.01996	9.79651	10.8345	3.52572e-07	0.00129929	6.7689
NM_006811*	10955	SERINC3	-1.16192	8.84695	-10.2812	5.96076e-07	0.00146443	6.33424
NM_015969*	51373	MRPS17	-1.79142	11.4748	-10.3731	5.45422e-07	0.00146443	6.40842
NM_024843*	79901	CYBRD1	-1.01524	8.66088	-10.3512	5.57097e-07	0.00146443	6.39075
NM_005637	6760	SS18	-0.990968	9.8144	-9.95899	8.18221e-07	0.00175798	6.06757
XM_937902*	648822	LOC648822	-1.15225	10.2375	-9.71677	1.04399e-06	0.00192364	5.86023
NM_005669*	7905	REEP5	1.54068	10.2553	9.32442	1.56575e-06	0.002492	5.5113
NM_032656*	57647	DHX37	0.995858	10.1544	9.31708	1.57786e-06	0.002492	5.50461
NM_003425	7596	ZNF45	0.797891	9.6751	9.16878	1.84582e-06	0.00272086	5.36823
NM_198045*	84287	ZDHHC16	0.988185	11.7083	8.90494	2.45219e-06	0.00338877	5.11943
NM_144578*	93487	C14orf32	-0.975428	10.2264	-8.74385	2.92605e-06	0.00380576	4.96356
NM_031298*	83460	TMEM93	1.25902	12.0553	8.62896	3.32412e-06	0.00398076	4.8505
XM_001131805*	729505	LOC729505	-1.21299	10.0207	-8.60333	3.42067e-06	0.00398076	4.82506
NM_203504*	9908	G3BP2	1.36645	12.334	8.50524	3.81913e-06	0.00422224	4.72696
NM_001042576	6238	RRBP1	-0.850405	11.2243	-8.45245	4.05408e-06	0.00426856	4.67368
NR_023392*	286101	ZNF252	1.08453	9.64219	8.41051	4.25182e-06	0.00427327	4.63111
NM_014480	27300	ZNF544	0.781712	9.32736	8.27969	4.93856e-06	0.00436786	4.49689
NM_017946*	55033	FKBP14	0.955793	9.93943	8.30926	4.77352e-06	0.00436786	4.52741
NM_024331*	79183	TTPAL	0.843081	9.15183	8.32272	4.70034e-06	0.00436786	4.54127
NM_198155	8209	C21orf33	-0.881345	11.4657	-8.20372	5.39161e-06	0.00458515	4.41795
AK026966			-1.01348	10.1988	-8.12091	5.93703e-06	0.00486199	4.33107
NM_001003800	23299	BICD2	1.15704	11.1856	7.99095	6.91647e-06	0.00495349	4.19293
NM_001010891	345778	MTX3	-0.944613	9.67304	-8.01045	6.75899e-06	0.00495349	4.2138
NM_003290*	7171	TPM4	1.11523	9.15455	8.03597	6.55874e-06	0.00495349	4.24104
NM_003435	7693	ZNF134	0.766581	8.72438	7.98749	6.94487e-06	0.00495349	4.18922
NM_001025091	23	ABCF1	-0.871741	12.3296	-7.88685	7.82673e-06	0.00527713	4.08068
XM_937758	148915	LOC148915	-1.05453	12.745	-7.8816	7.87595e-06	0.00527713	4.07498
NM_000584	3576	IL8	0.925019	10.3614	7.80268	8.65706e-06	0.00562989	3.98887
AL137257*			-0.927481	11.7806	-7.64614	1.04648e-05	0.00625373	3.81557
NM_006959	7565	ZNF17	1.10198	9.32681	7.65241	1.03851e-05	0.00625373	3.82258
NM_020353*	57088	PLSCR4	-0.967221	8.57602	-7.64782	1.04434e-05	0.00625373	3.81745
NM_133474*	170960	ZNF721	1.12378	9.62288	7.53855	1.1941e-05	0.00694809	3.69452
NM_004458*	2182	ACSL4	-1.19748	9.45091	-7.51404	1.23076e-05	0.00697777	3.66673
NM_001008539*	6542	SLC7A2	0.855363	9.97371	7.3905	1.43499e-05	0.00744786	3.52533
NM_006630	10780	ZNF234	1.18072	9.33827	7.41969	1.38363e-05	0.00744786	3.55894
NM_016626	51320	MEX3C	-0.713673	10.1672	-7.38305	1.44841e-05	0.00744786	3.51673
NM_012083	23401	FRAT2	0.82101	11.1393	7.32625	1.55534e-05	0.00764225	3.45095
NM_015655*	26152	ZNF337	0.807164	9.79574	7.33453	1.53924e-05	0.00764225	3.46056
NM_000305*	5445	PON2	-0.926474	11.9685	-7.30248	1.6026e-05	0.00770326	3.42327
XR_015150	730534	LOC730534	-0.968084	13.5863	-7.25615	1.69917e-05	0.00799369	3.36912
NM_016551	51768	TM7SF3	0.736798	9.64658	7.21336	1.79394e-05	0.00809504	3.31883
NM_024325	79175	ZNF343	0.758634	9.36873	7.22945	1.75764e-05	0.00809504	3.33777
NM_033339*	840	CASP7	0.871042	8.65839	7.19608	1.8338e-05	0.00810942	3.29844
NM_020810	57570	TRMT5	-0.808659	13.0516	-7.15056	1.94346e-05	0.00842583	3.24454
NM_001166	329	BIRC2	-1.15558	10.3026	-7.08154	2.12337e-05	0.00849893	3.16223
NM_003378*	7425	VGF	1.00387	11.1814	7.09504	2.08681e-05	0.00849893	3.17839
NM_006406*	10549	PRDX4	0.720659	12.6306	7.07095	2.1525e-05	0.00849893	3.14955
NM_017572*	2872	MKNK2	0.932143	10.3113	7.1263	2.00476e-05	0.00849893	3.21568
NM_018137*	55170	PRMT6	1.03796	11.4376	7.08115	2.12442e-05	0.00849893	3.16177
NM_004724*	9183	ZW10	1.37181	11.418	7.03927	2.24232e-05	0.00858306	3.11149
NM_015913*	51060	TXNDC12	0.647614	12.6763	6.99718	2.3679e-05	0.00858306	3.0607
NM_016131*	10890	RAB10	-0.947082	12.1579	-7.01733	2.30686e-05	0.00858306	3.08505
NM_207195*	8751	ADAM15	0.932453	10.6949	7.00395	2.3472e-05	0.00858306	3.06889
XM_934554*	644799	LOC644799	-1.10551	10.9138	-7.02079	2.29656e-05	0.00858306	3.08922
NM_017583	54765	TRIM44	-0.827803	10.2851	-6.96717	2.46205e-05	0.00878039	3.02432
NM_000097*	1371	CPOX	-0.886073	11.6283	-6.87379	2.78163e-05	0.0087892	2.91029
NM_003670	8553	BHLHB2	0.682545	11.4236	6.90181	2.68129e-05	0.0087892	2.94464
NM_006874	1998	ELF2	-0.734839	9.77894	-6.94953	2.51928e-05	0.0087892	3.00287
NM_014282*	22927	HABP4	0.949369	8.84892	6.91898	2.62176e-05	0.0087892	2.96563
NM_024090	79071	ELOVL6	-0.911649	10.2718	-6.90118	2.6835e-05	0.0087892	2.94387
NM_182760*	285362	SUMF1	-0.784362	9.04705	-6.91538	2.63413e-05	0.0087892	2.96123
NM_197964*	154791	HSPC268	0.951518	10.8893	6.87354	2.78252e-05	0.0087892	2.90999
NM_020243*	56993	TOMM22	0.661058	11.835	6.79567	3.08319e-05	0.00960176	2.8139
NM_001039199	79183	TTPAL	0.901307	9.06641	6.71675	3.4238e-05	0.0101348	2.71558
NM_016622*	51318	MRPL35	-0.746747	10.739	-6.71399	3.43642e-05	0.0101348	2.71213
NR_029624	406993	MIR211	1.07137	7.75276	6.73133	3.35794e-05	0.0101348	2.73382
AK024986*			-0.941565	10.9722	-6.6484	3.75143e-05	0.0104997	2.62968
XM_001720790	649445	LOC649445	-0.653335	8.57235	-6.6563	3.71189e-05	0.0104997	2.63965
XM_927071	643790	LOC643790	-1.01603	8.79051	-6.65677	3.70957e-05	0.0104997	2.64024
NM_015088*	23112	TNRC6B	-0.649268	9.26022	-6.62255	3.88397e-05	0.0107348	2.59701
NM_001003722*	2733	GLE1	1.03702	11.4802	6.61191	3.93997e-05	0.0107551	2.58353
NM_005741	10127	ZNF263	0.903503	10.6879	6.59021	4.05689e-05	0.0109393	2.55599
NM_032758*	84844	PHF5A	0.714308	12.8259	6.5578	4.23847e-05	0.0112348	2.51472
NM_180989	160897	GPR180	-1.233	10.2215	-6.55265	4.26811e-05	0.0112348	2.50815
NM_020673*	57403	RAB22A	-0.902832	9.43848	-6.50503	4.55301e-05	0.0118437	2.44719
NM_003463	7803	PTP4A1	-0.718277	9.90299	-6.45325	4.88611e-05	0.012139	2.3805
NM_015130	23158	TBC1D9	0.613354	8.80651	6.45612	4.86696e-05	0.012139	2.38421
NM_032549	83943	IMMP2L	-0.712684	8.60291	-6.45666	4.86336e-05	0.012139	2.38491
XR_037398	100132992	LOC100132992	-0.945414	12.9988	-6.45754	4.85749e-05	0.012139	2.38605
NM_004094*	1965	EIF2S1	-0.752307	10.2008	-6.43686	4.99686e-05	0.0122762	2.35931
NM_001013672*	400566	C17orf97	0.6826	8.5489	6.39957	5.2591e-05	0.0127785	2.31093
NM_001098495	79744	ZNF419	0.588753	10.251	6.35604	5.58395e-05	0.0132586	2.25419
NM_001695*	528	ATP6V1C1	-0.814297	9.7691	-6.34157	5.69658e-05	0.0132586	2.23527
NM_031304	83475	DOHH	-0.594437	8.71165	-6.34739	5.65097e-05	0.0132586	2.24289
XR_018838*	647081	LOC647081	-0.646137	9.44977	-6.34347	5.6817e-05	0.0132586	2.23775
NM_001009993*	130074	FAM168B	-0.688331	9.23804	-6.3167	5.89597e-05	0.0133143	2.20267
NM_020319*	57037	ANKMY2	-0.641536	10.6557	-6.31607	5.90115e-05	0.0133143	2.20184
NM_020933	57693	ZNF317	1.15063	9.97342	6.32671	5.81486e-05	0.0133143	2.2158
NM_001004317*	389421	LIN28B	-1.01067	11.5115	-6.26094	6.37065e-05	0.0142284	2.12922
NM_003766*	8678	BECN1	0.755234	10.7912	6.24129	6.54761e-05	0.0144774	2.10321
NM_001008393	201725	C4orf46	-0.626673	8.78402	-6.17368	7.19745e-05	0.0147354	2.01329
NM_004965	3150	HMGN1	-1.02471	12.8799	-6.19872	6.94905e-05	0.0147354	2.04668
NM_006822	10966	RAB40B	-0.80835	8.4449	-6.19362	6.99895e-05	0.0147354	2.03988
NM_007346*	11054	OGFR	0.834772	8.876	6.19528	6.9827e-05	0.0147354	2.04209
NM_080725*	140809	SRXN1	-0.870927	10.4469	-6.17907	7.14322e-05	0.0147354	2.02048
NM_080927	131566	DCBLD2	1.04128	10.7597	6.19421	6.99316e-05	0.0147354	2.04066
NM_138374	91664	ZNF845	1.01517	8.83524	6.18683	7.06584e-05	0.0147354	2.03084
NM_144722	79925	SPEF2	-0.744093	9.2216	-6.15538	7.38502e-05	0.0149808	1.98882
NM_001014431*	207	AKT1	0.753822	11.087	6.10896	7.8845e-05	0.0153578	1.92653
NM_001024847*	7048	TGFBR2	-0.7602	9.42388	-6.09364	8.05709e-05	0.0153578	1.90591
NM_019084*	54619	CCNJ	-0.725006	8.59014	-6.11804	7.78404e-05	0.0153578	1.93874
NM_024071*	79038	ZFYVE21	0.715365	10.1379	6.09368	8.05672e-05	0.0153578	1.90595
NM_199436	6683	SPAST	-0.689125	9.24292	-6.09993	7.98578e-05	0.0153578	1.91437
XR_017490	647081	LOC647081	-0.745789	11.2763	-6.10746	7.90125e-05	0.0153578	1.92451
NM_032303	84263	HSDL2	0.766409	9.01198	6.02293	8.90808e-05	0.0165531	1.8102
NM_030980	81875	ISG20L2	0.981718	9.89735	6.00153	9.18427e-05	0.0169228	1.78107
NM_032181*	84141	TMEM166	0.701747	9.87555	5.95686	9.79033e-05	0.0178904	1.72006
NM_152457	146434	ZNF597	0.632376	8.63203	5.93992	0.000100313	0.0180998	1.69683
NM_004383*	1445	CSK	0.778686	11.6098	5.93053	0.000101675	0.0181302	1.68394
NM_182752*	127262	TPRG1L	-0.7759	10.5932	-5.90249	0.000105863	0.0187258	1.64536
NM_152455	146050	ZSCAN29	0.74857	8.78578	5.89635	0.000106804	0.0187425	1.63689
NM_001079534	64506	CPEB1	-0.626411	8.65347	-5.86432	0.000111862	0.019397	1.59263
NM_033089*	85364	ZCCHC3	1.0465	9.73646	5.86169	0.000112289	0.019397	1.58899
NM_014007	23099	ZBTB43	0.696939	9.77311	5.83514	0.000116693	0.0199778	1.55217
NM_207113*	84255	SLC37A3	-0.795309	8.93471	-5.83063	0.000117458	0.0199778	1.54591
NM_006629	10778	ZNF271	0.785967	8.82417	5.81491	0.000120171	0.0202094	1.52404
NM_000375	7390	UROS	-0.685172	10.6684	-5.77266	0.000127798	0.0210876	1.46509
NM_004805*	5433	POLR2D	0.720115	9.39796	5.74697	0.000132686	0.021732	1.4291
NM_007026	11072	DUSP14	-0.651073	10.1944	-5.72576	0.000136873	0.0220906	1.3993
NM_139346	274	BIN1	-0.645211	9.41572	-5.71323	0.000139412	0.0223372	1.38167
NM_003362	7374	UNG	-0.874928	12.1379	-5.69869	0.000142422	0.0226553	1.36117
NM_015387	25843	PREI3	-0.715814	9.18773	-5.67276	0.000147961	0.0231498	1.32454
NM_012405*	23463	ICMT	0.623926	10.393	5.65912	0.000150967	0.0233428	1.30523
XM_001129280	729086	LOC729086	0.942293	11.0787	5.64984	0.000153049	0.0235005	1.29207
NM_004634	7862	BRPF1	0.674988	11.4175	5.62326	0.000159184	0.0240215	1.25431
NM_004741*	9221	NOLC1	0.706762	11.003	5.60829	0.000162754	0.0243152	1.23299
NM_033296	93621	MRFAP1	0.619783	12.9077	5.56818	0.000172744	0.0255288	1.17571
NM_139343	274	BIN1	-0.677991	9.33701	-5.56646	0.000173186	0.0255288	1.17325
XM_001725257	729687	LOC729687	-0.905253	10.0855	-5.54449	0.000178949	0.026032	1.14176
XR_017492	644330	LOC644330	-0.627219	11.5349	-5.54447	0.000178954	0.026032	1.14173
NM_003901*	8879	SGPL1	-0.669217	8.62043	-5.5378	0.000180744	0.0261205	1.13215
NM_003002	6392	SDHD	-0.768087	11.474	-5.52152	0.000185193	0.0264181	1.10874
NM_032327*	84287	ZDHHC16	0.825373	9.41789	5.51693	0.000186468	0.0264295	1.10214
NM_000462	7337	UBE3A	0.690325	10.9858	5.49362	0.00019309	0.0270216	1.06854
NM_018300	55769	ZNF83	0.937502	8.38808	5.48872	0.000194514	0.0270497	1.06146
NM_024106	79088	ZNF426	0.77133	8.58374	5.4751	0.000198529	0.0272474	1.04178
NM_181782*	135112	NCOA7	-0.604303	9.94481	-5.47141	0.000199632	0.0272474	1.03644
NM_153358	163049	ZNF791	0.731026	8.81225	5.45781	0.000203757	0.0276192	1.01674
NM_022121	64065	PERP	0.711949	11.3474	5.4257	0.000213852	0.0284848	0.970126
NM_032590*	84678	FBXL10	0.73496	11.5717	5.39732	0.000223216	0.029554	0.9288
NM_032497	84527	ZNF559	0.905889	9.8839	5.38549	0.00022725	0.0295572	0.911522
NM_152437	144348	ZNF664	0.638167	8.41199	5.37143	0.00023214	0.0298422	0.89098
NM_020235	56987	BBX	0.657017	10.9732	5.33035	0.000247087	0.03158	0.830752
NM_032280	84240	ZCCHC9	-0.633359	12.3253	-5.32321	0.000249787	0.0317416	0.820259
NM_032295	84255	SLC37A3	-0.85508	10.2281	-5.30201	0.000257994	0.0324119	0.789041
NM_194356	2054	STX2	0.875885	10.0358	5.30478	0.000256903	0.0324119	0.793133
NM_006931	6515	SLC2A3	1.01826	11.28	5.28469	0.000264908	0.0329142	0.763491
NM_033397	85450	ITPRIP	0.662772	11.4432	5.28454	0.000264969	0.0329142	0.76327
NM_004755	9252	RPS6KA5	-0.621557	9.22074	-5.20197	0.000300755	0.0363937	0.640809
NR_026703*	56664	VTRNA1-1	-1.32323	9.82505	-5.20099	0.00030121	0.0363937	0.639347
NM_014674*	9695	EDEM1	-0.78094	9.48231	-5.19098	0.000305892	0.0365599	0.624426
NM_006908*	5879	RAC1	0.671872	13.1481	5.15774	0.000321999	0.038054	0.574775
NM_181521	146223	CMTM4	-0.75203	9.83767	-5.1315	0.000335354	0.0386198	0.535439
NM_003477	8050	PDHX	-0.636387	10.6032	-5.1267	0.000337858	0.0387066	0.528237
NM_013262	29116	MYLIP	0.840132	11.6199	5.10611	0.000348829	0.0392849	0.497293
NM_014077*	26017	FAM32A	0.806349	11.0076	5.1117	0.000345811	0.0392849	0.505707
NM_199133*	134145	LOC134145	0.793308	9.59627	5.10493	0.00034947	0.0392849	0.495517
NM_003146	6749	SSRP1	-0.806891	10.0975	-5.06975	0.000369137	0.0406985	0.442483
NM_199482	25843	PREI3	-0.774545	10.4794	-5.06831	0.00036997	0.0406985	0.4403
NM_005517	3151	HMGN2	-0.747054	13.572	-5.06506	0.000371845	0.0407023	0.435401
NM_053023	80829	ZFP91	-0.650925	11.7476	-5.04718	0.000382372	0.0414442	0.408351
NM_173834	286451	YIPF6	-0.631052	10.6364	-5.04314	0.000384791	0.041503	0.402238
NM_001014764	83460	TMEM93	0.888744	9.01968	5.03099	0.000392173	0.0420925	0.383821
NM_003262	7095	SEC62	-0.651999	8.5334	-5.02792	0.000394064	0.0420925	0.379159
NM_014445*	27230	SERP1	-0.782176	10.5052	-5.01027	0.000405108	0.0428908	0.352362
NM_194071	64764	CREB3L2	0.706283	10.9241	5.00978	0.000405417	0.0428908	0.351623
NM_007275	11334	TUSC2	-0.959997	8.52945	-4.99592	0.000414328	0.043418	0.330544
NM_001031726	83636	C19orf12	0.651847	10.1914	4.94722	0.00044731	0.0462172	0.256252
NM_001755	865	CBFB	-0.666857	10.1695	-4.92939	0.000460071	0.0473146	0.228959
NM_017660	54815	GATAD2A	0.603482	11.8379	4.92281	0.000464878	0.0475494	0.218873
NM_018951	3206	HOXA10	-0.588865	9.49706	-4.91376	0.000471572	0.0475494	0.204999
NM_032010	4131	MAP1B	0.651402	8.20016	4.90598	0.000477408	0.0475494	0.193061
XM_938903	649839	LOC649839	-0.710871	10.5865	-4.91442	0.000471082	0.0475494	0.206008
NM_080821*	116151	C20orf108	0.622504	10.9503	4.89675	0.000484434	0.0478184	0.17888
NM_012177	26271	FBXO5	-0.59875	9.49951	-4.8824	0.000495574	0.0484851	0.156809
*common mRNAs
